# Supplementary material for: PCDHGC3 silencing promotes clear cell renal cell carcinoma metastasis via mTOR/HIF2α activation, lipid metabolism rewiring, and ferroptosis evasion
Source: Cell Death Dis. 2026 Mar 26;17(1):409. doi: 10.1038/s41419-026-08643-y (PMC13144475; doi:10.1038/s41419-026-08643-y)
Supplement: Supplementary file 11 — Table S1 [file 41419_2026_8643_MOESM11_ESM.xlsx]

## Sheet: absolute_proteins_log2fcThresh_
Gene.names	logFC_C3KD__vs__control	P.Value_C3KD__vs__control	adj.P.Val_C3KD__vs__control
AFM	-1.9402	0.0001232	0.003873
A1BG	-1.8987	0.0002182	0.005108
LTF	-1.8569	7.938e-05	0.003078
COL3A1	-1.8566	0.0004724	0.007887
TF	-1.7732	0.0001147	0.003782
NAV2	-1.7652	0.006225	0.03808
RBP4	-1.7342	0.0003481	0.006728
ALB	-1.7189	0.000283	0.006
OGN	-1.7055	0.004144	0.02987
AFP	-1.6412	0.0003315	0.006564
IP6K3	-1.6117	0.0007457	0.01017
FMOD	-1.5983	1.636e-05	0.0013
IGLL5	-1.5909	0.001491	0.01593
GC	-1.5654	0.0005763	0.008922
AMBP	-1.5595	0.0002788	0.005969
CCDC178	-1.5498	0.0005947	0.009072
HPX	-1.5305	4.221e-05	0.002159
SERPINA7	-1.5231	0.0003182	0.006462
CCDC18	-1.4981	0.0002534	0.005606
TMOD2	-1.4809	1.137e-05	0.001054
APOH	-1.47	0.000185	0.004727
COL1A1	-1.4679	0.0001559	0.004305
PCDHAC1	-1.4619	0.0004396	0.007585
SERPINC1	-1.457	0.0002333	0.005322
COMP	-1.4519	0.0005052	0.008263
AHSG	-1.4506	0.0001464	0.004166
ITIH2	-1.4104	0.0004075	0.007284
ITIH4	-1.3723	0.0004702	0.007887
HGFAC	-1.3698	0.0001184	0.003806
COMP	-1.3659	0.0007911	0.01063
SERPIND1	-1.3463	0.000308	0.006309
OR1D	-1.3076	0.0003213	0.00647
PLG	-1.291	0.002213	0.02025
CLEC3B	-1.2796	0.0002554	0.005629
CA12	-1.2792	0.0001215	0.003853
PZP	-1.2764	0.001427	0.01564
A2M	-1.2669	0.0006319	0.009447
SERPINF2	-1.2666	0.001487	0.01593
FBLN1	-1.2651	0.0002521	0.005606
APOM	-1.2558	0.000204	0.004939
C3	-1.2418	0.0002204	0.005108
ANAPC13	-1.2377	4.558e-05	0.002227
CFI	-1.2226	0.0004301	0.007511
ITIH3	-1.2097	0.0008652	0.01117
CASP14	-1.195	0.0004721	0.007887
C4A	-1.1907	0.0002124	0.005081
A2M	-1.1898	0.004279	0.03039
SERPINF1	-1.189	0.001554	0.01619
DNMT1	-1.1795	0.0003936	0.007148
APOA1	-1.1778	0.0004009	0.007219
ITIH1	-1.1581	0.007819	0.0442
SHISA2	-1.1056	0.002994	0.02435
LUM	-1.1049	0.000555	0.008827
DNAH8	-1.1027	0.0004213	0.007411
MAMDC2	-1.0949	0.001089	0.01299
USP33	-1.0838	3.547e-05	0.001919
FAM219A	-1.0725	0.00934	0.04937
FLG	-1.0588	0.001115	0.01321
SUMO2	-1.055	0.001486	0.01593
SAP30	-1.0511	0.000706	0.01001
MT1B	-1.037	0.001191	0.01376
C7	-1.0369	0.002594	0.02224
C5	-1.0205	0.004985	0.03342
F2	-1.0157	0.0003571	0.00683
POSTN	-0.9889	0.0001924	0.004831
CXCL5	-0.9834	1.403e-05	0.001222
ZNF512	-0.9438	3.966e-05	0.002063
GOT2	-0.9206	1.407e-08	3.392e-05
TFAP4	-0.9108	0.003898	0.0287
FBLN1	-0.9088	0.001819	0.01778
UBE2E2	-0.9022	0.004794	0.03264
FANCG	-0.8927	8.521e-05	0.003159
PLEK	-0.885	0.002464	0.02178
IGFBP2	-0.8716	0.001408	0.01548
MELTF	-0.8684	0.002392	0.02143
NDOR1	-0.868	0.008979	0.04812
HBA1	-0.8631	1.051e-05	0.001041
SLBP	-0.8519	3.848e-09	2.782e-05
CDH13	-0.8381	2.171e-05	0.001461
MAL2	-0.8329	1.747e-06	0.0004788
HBB	-0.8257	0.0004575	0.007746
ZC3H14	-0.8205	0.004099	0.02967
HBG1	-0.8153	0.003612	0.02718
NEFL	-0.814	4.91e-06	0.0006967
MAPK1IP1L	-0.8096	0.007219	0.04179
F5	-0.8019	0.000481	0.007994
SEMA3C	-0.7991	4.384e-07	0.0002438
EREG	-0.7843	1.135e-05	0.001054
ZC3H8	-0.7727	0.0008158	0.01086
PLTP	-0.7604	0.001619	0.01659
PM20D2	-0.7394	0.0004428	0.007623
TPM1	-0.7362	0.0001615	0.004357
C1QTNF3	-0.7332	0.003093	0.02471
CDK2AP1	-0.7185	0.005713	0.03605
LRP12	-0.7169	2.533e-07	0.0002035
AMOT	-0.7161	0.000709	0.01001
APOB	-0.7113	0.0004804	0.007994
TPK1	-0.6935	0.0009727	0.01206
HIRIP3	-0.6911	0.001274	0.01439
OTUB2	-0.6894	0.00182	0.01778
AK5	-0.6803	9.197e-06	0.0009449
UBASH3A	-0.6731	0.0003862	0.007068
TMEM63A	-0.6726	0.004022	0.02934
TPM3	-0.6634	0.007351	0.04221
CASP3	-0.6566	6.341e-06	0.000849
RBM24	-0.6486	0.0008708	0.01122
UBAP2L	-0.6467	0.008537	0.04651
CPNE2	-0.6433	3.161e-05	0.0018
HMGB2	-0.6375	0.001136	0.01339
IL18	-0.6359	2.037e-07	0.0001841
PLAU	-0.6304	8.059e-05	0.003099
PLAUR	-0.6237	0.0002975	0.006199
SLC26A2	-0.6212	2.057e-06	0.0004788
CBX5	-0.6116	1.332e-06	0.0004472
FLOT2	-0.6106	9.121e-06	0.0009449
KYNU	-0.606	0.0001156	0.003782
ROR1	-0.6029	3.617e-07	0.0002179
CCDC180	-0.6024	0.006028	0.03767
SKA3	-0.5997	0.008456	0.04624
FSTL3	-0.5994	0.003011	0.02444
RPS4X	-0.592	0.008234	0.04572
SYF2	-0.5837	0.003728	0.02767
KLF16	-0.5823	0.0003884	0.007073
KDM2A	-0.5762	0.0001315	0.004024
CLDN1	-0.567	2.924e-05	0.001762
CPNE8	-0.5622	7.781e-06	0.0008861
PRKAR1B	-0.5467	2.622e-06	0.0005123
TPM1	-0.5436	0.0003589	0.006846
CPNE3	-0.5418	1.361e-06	0.0004472
CRYAB	-0.5391	6.025e-05	0.002593
RRP15	-0.5355	1.245e-05	0.001126
TPM1	-0.5336	7.568e-05	0.002974
FAM177A1	-0.5322	0.006361	0.03845
BPGM	-0.53	0.0007872	0.01062
C1orf131	-0.5278	0.0003724	0.006976
ETS1	-0.525	0.002285	0.02075
UHRF1	-0.5239	1.376e-05	0.001213
IGFBP7	-0.5222	0.0003126	0.006367
GPRC5A	-0.5197	0.007082	0.04126
FN1	-0.5191	1.094e-06	0.0004163
EEF1AKMT2	-0.5171	0.0002887	0.006085
APOE	-0.514	0.006728	0.04007
WBP2	-0.5101	0.0005541	0.008827
POLR2D	-0.5094	0.001831	0.01785
ADAMTS1	-0.5059	5.382e-05	0.002417
PGK1	-0.5039	3.482e-05	0.001907
LIMS1	-0.5028	0.0003323	0.006564
SH3BP5L	-0.5021	0.003975	0.02912
CYRIA	-0.4999	2.039e-06	0.0004788
KLHDC4	-0.4991	0.001089	0.01299
NOP16	-0.4982	0.0005658	0.008874
ANKRD40	-0.4949	0.0008932	0.01145
BUB1	-0.4923	0.007002	0.04099
TPM1	-0.4915	0.0002195	0.005108
UNG	-0.4874	3.563e-06	0.000599
FXYD2	-0.4865	0.007213	0.04179
CKS2	-0.4856	2.484e-05	0.001576
CCDC86	-0.485	2.829e-05	0.001725
TPX2	-0.4817	7.958e-07	0.0003596
DNTTIP2	-0.4807	0.002109	0.0196
ACD	-0.4789	0.0002265	0.005216
DIAPH3	-0.4775	6.635e-06	0.0008566
PAX8	-0.4767	2.742e-06	0.0005182
GLG1	-0.4765	4.925e-07	0.0002542
MT1B	-0.4609	0.00515	0.03403
GMNN	-0.458	0.0001073	0.003668
CBX1	-0.4548	0.0001626	0.004369
HMOX1	-0.4539	0.0001363	0.004074
STEAP3	-0.4532	5.636e-06	0.0007836
KRT16	-0.4528	0.003177	0.02524
FUS	-0.4517	2.476e-05	0.001576
PSIP1	-0.4507	2.563e-05	0.001597
CWC25	-0.4488	0.003571	0.02695
MITD1	-0.4468	0.0004588	0.00775
IFRD1	-0.4467	0.001212	0.01393
FHOD1	-0.4443	7.535e-06	0.0008861
CHMP4B	-0.4397	0.0006641	0.009699
RBBP4	-0.4386	1.634e-05	0.0013
CBX3	-0.4384	3.056e-06	0.0005261
MAGOHB	-0.4362	0.0001761	0.00458
PPP2R2A	-0.4355	0.004243	0.03033
DCBLD2	-0.435	2.883e-06	0.0005182
METAP2	-0.435	0.0006324	0.009447
NFKBIB	-0.4346	0.000618	0.009308
ZNHIT3	-0.4294	0.002099	0.01955
SGIP1	-0.425	0.003285	0.02567
PARD3	-0.4248	0.0002994	0.006208
ALDH2	-0.4243	8.826e-06	0.0009449
AKR1B10	-0.4241	0.0002861	0.006048
PHLDA1	-0.4237	0.005265	0.03445
CHMP4C	-0.423	0.003453	0.02653
CRLF3	-0.4219	6.5e-06	0.0008545
BAZ1B	-0.4217	0.0001272	0.003947
JPT2	-0.4201	0.0005347	0.00861
NOLC1	-0.4196	2.063e-06	0.0004788
SMARCA1	-0.4192	0.0002912	0.006102
DSCC1	-0.4184	0.0005946	0.009072
LGALS1	-0.4182	2.202e-05	0.001461
DHODH	-0.4175	0.0002039	0.004939
RPLP1	-0.4174	8.196e-05	0.003103
ANPEP	-0.4164	0.0006767	0.009785
FAM184A	-0.4159	9.298e-05	0.003347
NEFL	-0.4135	0.002433	0.02167
TMEM43	-0.4125	0.0004507	0.007703
FHL1	-0.4102	6.699e-05	0.0028
GPN3	-0.4086	0.001532	0.0161
SERBP1	-0.4076	0.00145	0.01572
SRSF3	-0.4072	0.002133	0.01969
GNAI1	-0.4064	4.873e-05	0.002294
TPM3	-0.4061	0.001638	0.0167
ANKHD1	-0.406	0.002554	0.02205
MUC16	-0.4053	0.005061	0.03372
HMGN2	-0.4044	0.00144	0.0157
CGNL1	-0.403	0.00305	0.02456
CACTIN	-0.4013	0.003324	0.02587
KPNA7	-0.4011	0.002525	0.02202
FAM107B	-0.3996	0.0005703	0.008885
SUZ12	-0.3978	0.0003816	0.007053
H2AC11	-0.3975	0.006563	0.03931
FHL2	-0.3974	1.607e-06	0.0004788
UHRF1	-0.3966	0.0004543	0.007729
EMG1	-0.3959	4.253e-05	0.002159
CYP26B1	-0.3947	0.002701	0.02284
STAP2	-0.3945	0.003598	0.0271
PARVB	-0.3927	0.002933	0.02402
SPP1	-0.3922	0.001357	0.01506
CNBP	-0.3909	0.001437	0.0157
DNAJB6	-0.3906	4.271e-05	0.002159
PRCC	-0.389	0.002706	0.02285
CPT1A	-0.388	8.709e-05	0.003196
AKR1B1	-0.3867	7.466e-06	0.0008861
DTD1	-0.3852	0.002915	0.02394
H2BC12	-0.3851	0.003631	0.02726
TXNRD1	-0.3845	4.479e-05	0.002203
PTGR2	-0.3809	0.005496	0.03526
SAFB	-0.3799	1.502e-05	0.001248
ABLIM1	-0.379	0.0001049	0.003668
ASAH1	-0.3788	0.0002759	0.005936
ANXA7	-0.3772	1.065e-06	0.0004163
SMTN	-0.3765	6.94e-06	0.0008803
JPT2	-0.3764	0.0005992	0.009121
PGK1	-0.3748	0.002508	0.02193
CENPF	-0.3742	0.001336	0.01493
FOSL2	-0.3739	0.0009475	0.01185
RBBP4	-0.3735	4.192e-06	0.0006448
CHMP4A	-0.3734	0.001297	0.01457
DPYS	-0.3705	9.306e-05	0.003347
THOC7	-0.3698	0.003232	0.02546
CROT	-0.366	0.0008275	0.01094
BCAR3	-0.3655	0.0003698	0.006963
MKI67	-0.3646	0.001547	0.01618
FLCN	-0.3645	0.008085	0.04507
ZFP36L1	-0.3637	0.0001381	0.004074
POLR2G	-0.3629	4.887e-05	0.002294
SCAF11	-0.3616	0.0002899	0.006094
ZC3HAV1L	-0.3612	8.405e-05	0.003142
SDE2	-0.3604	4.561e-06	0.0006731
RBKS	-0.3602	0.0001172	0.003782
YBX1	-0.3593	0.0005597	0.008827
TAPBPL	-0.3583	0.00928	0.04918
SLC43A3	-0.3582	0.0006867	0.00991
LAMB3	-0.3582	0.001318	0.01475
HSPA1A	-0.3576	0.0004498	0.007703
HSPA1A	-0.3575	0.0003857	0.007068
FUBP1	-0.3572	0.001147	0.01346
KHDRBS3	-0.3561	0.0001612	0.004357
CTSB	-0.3552	0.0003207	0.00647
PWP1	-0.3549	5.196e-05	0.002378
SRSF7	-0.3536	0.0001442	0.004166
PTER	-0.3536	0.0004083	0.007284
NUDT22	-0.3536	0.004997	0.03342
HSPA4	-0.3523	0.004262	0.03033
UQCRH	-0.3519	0.0006094	0.009237
ACOX1	-0.3518	0.0001703	0.00451
IFIT3	-0.3501	3.102e-05	0.0018
EIF1AX	-0.3489	0.001197	0.01378
YBX3	-0.3489	0.000669	0.009751
SQSTM1	-0.3488	1.1e-05	0.001049
URGCP	-0.3477	0.009145	0.04865
LYPLA1	-0.3476	1.973e-05	0.001399
DKC1	-0.3459	8.95e-05	0.003252
CGAS	-0.3454	0.004053	0.02945
RBPJ	-0.3451	0.001152	0.0135
FBXO17	-0.3447	0.002909	0.02394
CKS1B	-0.3434	0.001404	0.01545
IFIT1	-0.3427	0.004794	0.03264
POLR2I	-0.3419	0.006361	0.03845
HK2	-0.3418	1.722e-05	0.001308
PSPH	-0.3415	1.736e-05	0.001308
TFRC	-0.3397	4.455e-05	0.002203
MLKL	-0.3385	2.046e-05	0.001435
TACC3	-0.3383	2.395e-05	0.001546
ESF1	-0.3373	2.07e-05	0.001435
BICD1	-0.3366	0.001428	0.01564
ARMC8	-0.3359	0.006869	0.04044
MT1X	-0.3348	0.003644	0.0273
SLC39A10	-0.3343	8.611e-05	0.003176
GTF2E2	-0.3343	0.0004351	0.007576
GATAD2A	-0.3338	0.0005888	0.009039
EED	-0.3337	0.0001197	0.003812
FKBP10	-0.3328	0.0002202	0.005108
JCAD	-0.3323	5.12e-05	0.002367
SARS1	-0.332	0.0007473	0.01017
UNC119	-0.3312	6.97e-05	0.00288
GNAI3	-0.3307	7.844e-06	0.0008861
RELA	-0.3296	4.378e-05	0.002183
RNF149	-0.329	0.000617	0.009308
TRA2B	-0.3276	0.0009661	0.01204
NIFK	-0.3275	0.004232	0.03029
GNE	-0.3268	1.71e-05	0.001308
WDR43	-0.3266	0.0009682	0.01205
BCL2L12	-0.326	0.000349	0.006728
PEBP1	-0.3255	0.0006452	0.0095
ARHGAP1	-0.3242	9.279e-06	0.0009449
UCK1	-0.323	0.0003828	0.007053
NOPCHAP1	-0.3228	0.008434	0.0462
RAD23A	-0.3227	0.003883	0.02861
UVSSA	-0.3227	0.005664	0.03586
LMNB1	-0.3202	0.0001167	0.003782
GNPDA1	-0.3202	0.0001287	0.003966
AKAP2	-0.3201	4.311e-05	0.002164
MFN2	-0.32	0.0002591	0.005694
COX6B1	-0.3186	0.007634	0.0434
GPATCH11	-0.3184	0.002794	0.02327
PALLD	-0.3171	9.988e-07	0.0004163
ZRANB2	-0.317	7.67e-05	0.002997
NHP2	-0.3163	0.004838	0.03281
TPI1	-0.3154	0.0005479	0.008784
NCOA5	-0.3154	0.005135	0.03399
DNAJB2	-0.314	0.001439	0.0157
SLC4A2	-0.3138	1.809e-05	0.00132
PAK1IP1	-0.3127	0.0001746	0.004573
CBR3	-0.3125	7.631e-06	0.0008861
TSR2	-0.3118	0.008493	0.04638
ABHD10	-0.3117	0.002767	0.02322
SRSF1	-0.3105	0.0001339	0.004035
PPP2R2A	-0.3097	0.0001412	0.004151
KRT80	-0.3095	0.0008646	0.01117
PPIE	-0.3082	0.00808	0.04507
PHC2	-0.3076	0.002395	0.02143
RGS3	-0.3074	0.001225	0.01406
ETV6	-0.3068	0.00186	0.01798
PNPO	-0.3067	0.003193	0.02529
LAMTOR4	-0.3063	0.002375	0.02131
LSM3	-0.3059	0.001354	0.01506
RCN1	-0.3054	0.0005596	0.008827
RBMS2	-0.3053	0.0002799	0.005971
HNF1B	-0.3052	0.001258	0.01428
MT1E	-0.3052	0.003932	0.02892
UBE2C	-0.3051	0.0001161	0.003782
PLK1	-0.3049	1.699e-05	0.001308
SS18	-0.3033	0.006561	0.03931
PITPNA	-0.3029	0.0006172	0.009308
TENT4B	-0.3025	0.004565	0.03165
DBI	-0.3024	0.001486	0.01593
LIMA1	-0.3016	0.0001319	0.004024
CCDC50	-0.3011	0.005229	0.03428
SERBP1	-0.301	0.0004864	0.008065
TERF2IP	-0.301	0.000156	0.004305
HNRNPH3	-0.3003	7.147e-05	0.002903
GINS3	-0.2993	0.003499	0.02671
CORO1C	-0.299	0.001011	0.01234
UFC1	-0.2988	0.00254	0.02205
LAMC2	-0.2987	0.0007363	0.01017
HSPA1A	-0.2962	0.0001575	0.004329
SRSF9	-0.2962	0.0001757	0.00458
UBASH3B	-0.296	0.00169	0.01709
SNRNP27	-0.2953	0.001111	0.01319
GCN1	-0.2952	3.275e-05	0.001807
GRN	-0.2948	0.0003945	0.007148
GLB1	-0.2945	0.00246	0.02178
PPP2CB	-0.2945	0.006231	0.03808
PTMA	-0.2943	0.002343	0.0211
NACA	-0.2941	0.002611	0.02234
NQO2	-0.293	0.002781	0.02324
SMAGP	-0.2925	0.005527	0.0354
LAMTOR5	-0.2912	0.0005604	0.008827
UBE2T	-0.2903	0.000205	0.004939
PTTG1IP	-0.2894	0.0002507	0.005594
ATL2	-0.289	0.001622	0.01659
CCDC25	-0.2887	0.006015	0.03766
RAD23B	-0.288	0.0001008	0.00359
FUS	-0.288	0.001442	0.0157
NLE1	-0.2875	0.0001555	0.004305
DPYSL3	-0.2864	4.953e-05	0.002311
YWHAH	-0.2859	7.352e-06	0.0008861
TMSB10	-0.2857	0.005334	0.03459
LSM2	-0.2857	0.002033	0.01921
XPOT	-0.2854	0.0005787	0.008922
APP	-0.2854	0.001252	0.01428
CALU	-0.2848	0.0007789	0.01055
METTL2A	-0.2844	0.003057	0.02456
LSM14B	-0.2842	0.005189	0.0342
EIF2AK4	-0.2832	0.0001993	0.004902
NQO1	-0.2829	1.47e-05	0.001236
RRM2	-0.2825	0.0002184	0.005108
TPM3	-0.2824	0.00893	0.048
ECE1	-0.2822	0.000138	0.004074
SAFB	-0.2819	0.001812	0.01778
PRDX1	-0.2818	0.0002679	0.005816
PMF1	-0.2817	0.007231	0.04179
NDUFAF2	-0.2813	0.005299	0.03453
YAF2	-0.2812	0.006798	0.04029
TK1	-0.2809	0.0001024	0.00363
PI4K2A	-0.2804	0.000159	0.004354
CKS1B	-0.2801	0.005329	0.03459
SF3B4	-0.2794	0.0001104	0.003696
BCAT1	-0.2782	0.0008141	0.01086
ACTN1	-0.2779	0.0001163	0.003782
CD109	-0.2775	0.0001462	0.004166
METAP2	-0.2768	0.0006766	0.009785
ARL6IP4	-0.2765	0.004886	0.03299
SAFB2	-0.2755	0.0009967	0.01225
PFKFB3	-0.2755	0.0001703	0.00451
GEMIN6	-0.2753	0.006799	0.04029
PCBD1	-0.2752	0.002772	0.02322
CCDC124	-0.2749	0.001832	0.01785
NCS1	-0.2748	0.0003191	0.006462
CDC42EP4	-0.2748	0.005541	0.03545
NDUFV1	-0.2747	0.003852	0.02848
POLR2F	-0.2746	0.002463	0.02178
NME1	-0.274	0.007719	0.04377
SMAD2	-0.2736	0.0006882	0.009911
NPM3	-0.2735	0.001154	0.0135
HTATIP2	-0.2735	0.0009285	0.01171
NRF1	-0.2732	0.004378	0.03086
TPD52L1	-0.2726	0.006758	0.04019
NFKB2	-0.2722	5.313e-05	0.002416
SLC29A1	-0.272	0.001469	0.01583
SRSF10	-0.2717	0.0003244	0.006497
PPIE	-0.2716	0.005119	0.03399
BUB1B	-0.2715	0.006177	0.03794
NOL11	-0.2709	3.108e-05	0.0018
HSPA1A	-0.2706	0.0006423	0.009477
COX5B	-0.2705	0.002725	0.02299
SET	-0.2694	0.006143	0.03794
TJP2	-0.2692	1.464e-05	0.001236
ANP32E	-0.2679	0.001511	0.01602
RPL29	-0.2679	0.001689	0.01709
CTSL	-0.2672	0.00494	0.03317
COL6A3	-0.2664	0.002829	0.02344
SNRPD3	-0.2663	0.0007074	0.01001
MTSS1	-0.2663	0.004497	0.03144
GLO1	-0.2662	0.002247	0.02052
TIMM9	-0.2661	0.0006757	0.009785
LSM8	-0.2657	0.005168	0.03409
SQOR	-0.2654	3.152e-05	0.0018
PDXK	-0.264	0.00897	0.04812
HNRNPA2B1	-0.2639	0.0003364	0.006591
HNRNPC	-0.2633	0.001196	0.01378
UBE2G1	-0.2631	0.007333	0.04214
SMARCA5	-0.2625	0.0002045	0.004939
TPM3	-0.2618	0.001851	0.01793
MFAP1	-0.2616	0.005841	0.03669
UBAP2	-0.261	0.0004612	0.007768
COA7	-0.2604	0.0002414	0.005455
ARL3	-0.2603	0.0003537	0.006783
SP100	-0.2601	0.003062	0.02457
FAM171A1	0.2603	0.001074	0.01286
EHD2	0.2609	7.96e-05	0.003078
ABCB7	0.2614	0.0009892	0.01218
ABHD11	0.2624	3.206e-05	0.001807
VMP1	0.2627	0.007242	0.04182
CAMSAP1	0.2627	0.005355	0.03466
KLC1	0.2649	0.0003665	0.006918
CARD10	0.265	0.001751	0.01751
LMCD1	0.2653	4.831e-05	0.002294
LBR	0.2659	0.0002536	0.005606
DDX3Y	0.2663	0.0007688	0.01043
LCMT1	0.2666	0.007325	0.04213
CD70	0.2668	3.258e-05	0.001807
SEC14L2	0.2668	0.002047	0.0193
TAP2	0.2675	1.83e-05	0.00132
LSS	0.2685	0.0003823	0.007053
UAP1	0.2685	0.0007934	0.01064
TBK1	0.2687	0.0003634	0.006894
PPCS	0.2691	0.0009085	0.01154
RABL3	0.2704	0.003373	0.0262
UBXN4	0.2706	0.008607	0.04686
KIAA0513	0.2707	0.008485	0.04637
PIGS	0.2712	0.0006989	0.009986
ATP2B3	0.2717	0.0002032	0.004939
UBA5	0.2723	0.0009219	0.01167
ROMO1	0.2725	8.431e-05	0.003142
CHID1	0.2734	0.001457	0.01577
MAP2K1	0.2746	0.0009406	0.01179
ERBIN	0.2747	0.0001719	0.00452
PYCR2	0.2757	0.0001061	0.003668
ACSL4	0.2759	2.194e-05	0.001461
LMAN2L	0.276	0.0002631	0.005748
FDPS	0.2761	0.0001081	0.003668
ACACA	0.2767	0.0001364	0.004074
CD99	0.2769	0.0009268	0.01171
RDH11	0.2786	5.141e-05	0.002367
GBE1	0.2806	2.135e-05	0.001456
PNPLA6	0.282	0.002653	0.02259
VAMP7	0.2827	0.00426	0.03033
PLCG1	0.2831	5.879e-05	0.002554
MRPS21	0.2834	0.0008575	0.01115
ANO10	0.2835	4.144e-05	0.00214
UACA	0.2843	6.601e-05	0.002791
PRKACA	0.2845	0.006554	0.03931
ARMT1	0.2846	0.0008477	0.01107
ARMC9	0.2849	0.004878	0.03296
AGPAT1	0.2857	0.004009	0.02928
STAT3	0.2858	3.954e-05	0.002063
GSTM3	0.2858	0.0009299	0.01171
DNM2	0.2859	2.084e-05	0.001435
CD81	0.2867	4.852e-05	0.002294
MRPS14	0.2875	0.003707	0.02759
RRAS2	0.2881	0.001252	0.01428
VPS4A	0.2892	0.0001669	0.004453
CPT2	0.291	0.0006962	0.009986
AAMDC	0.2915	0.00491	0.03305
AMZ2	0.292	0.008792	0.04761
UBXN6	0.2922	0.003205	0.02531
UTRN	0.2926	8.888e-06	0.0009449
SEPTIN6	0.2928	0.0009056	0.01154
ITGA5	0.2931	0.0005284	0.008566
SRPRA	0.294	0.0002164	0.005108
CTSA	0.2944	0.0007889	0.01062
MOSPD2	0.2946	0.004531	0.03156
NRP1	0.2949	0.0005721	0.008885
GPHN	0.2958	0.001806	0.01778
PGRMC2	0.297	3.157e-05	0.0018
SLC39A1	0.298	0.008974	0.04812
SMC5	0.298	0.009258	0.04915
RHOG	0.2986	0.0001226	0.003872
AP3B1	0.2987	0.0001339	0.004035
AP2M1	0.2989	0.0001907	0.004821
CAMK2D	0.2989	0.00538	0.03479
PSMD5	0.3003	6.305e-05	0.002697
MYLK	0.3012	0.002351	0.02114
MOGS	0.3013	8.3e-05	0.003125
RAC2	0.3015	0.0008228	0.0109
DAD1	0.3022	0.0005327	0.008597
AP2A1	0.303	0.002867	0.02363
HLA-A	0.3034	0.004266	0.03033
LPCAT1	0.3037	0.003951	0.029
STXBP2	0.3039	7.558e-05	0.002974
AMACR	0.3039	0.002473	0.02182
GALK1	0.305	1.099e-05	0.001049
FLNB	0.3058	2.893e-06	0.0005182
SLC25A40	0.3058	0.004215	0.03023
PTPA	0.3067	7.06e-05	0.002884
PFKL	0.3074	0.002145	0.01976
SLC33A1	0.3085	0.004655	0.03196
GNA12	0.3095	0.004067	0.02949
HIP1	0.3123	0.0001373	0.004074
BCAP29	0.313	1.785e-05	0.00132
ACSL3	0.3139	0.0008486	0.01107
MAP2K6	0.3139	0.008301	0.04592
ARL8A	0.3141	0.006418	0.03863
GOLGA7	0.3162	0.007164	0.0416
PFKL	0.3169	1.238e-05	0.001126
SMARCAL1	0.3173	0.00788	0.04437
CRAT	0.3176	9.938e-05	0.003557
SEC22B	0.3177	1.525e-05	0.001253
STXBP1	0.3178	0.0002331	0.005322
MTHFS	0.3181	0.008332	0.04605
AP2A1	0.3186	3.254e-05	0.001807
MAP2K3	0.319	0.0004543	0.007729
CISD1	0.3192	0.002555	0.02205
CNOT11	0.3229	0.002486	0.02182
ITPR2	0.3243	0.007397	0.04242
DPM1	0.3244	0.0001153	0.003782
TBC1D22A	0.3259	0.003489	0.02666
SCFD2	0.3261	0.008648	0.04705
SERPINE1	0.3265	0.001688	0.01709
ATP6V0C	0.3269	0.0007473	0.01017
GSK3A	0.3271	0.002104	0.01958
IRGQ	0.3276	0.001837	0.01786
SSH3	0.3277	0.0003643	0.006894
DST	0.3289	0.009122	0.04864
DAB2	0.3291	0.0002493	0.005594
GNA11	0.3295	0.003712	0.02759
AK3	0.3309	0.001971	0.0188
TUT4	0.3312	0.002187	0.02007
SLC25A31	0.3325	0.002912	0.02394
EXOC5	0.3337	0.0004983	0.008206
IDH2	0.3346	2.939e-06	0.0005182
CDIPT	0.3351	0.004941	0.03317
COL18A1	0.3357	0.002132	0.01969
STAT2	0.3367	0.002693	0.0228
STK38	0.3371	5.627e-05	0.002512
PDK1	0.3403	0.007276	0.04196
TAOK1	0.3414	0.006991	0.04097
SMIM20	0.3417	0.004829	0.03278
TSEN34	0.3419	0.002845	0.02353
GNL1	0.3433	0.0001991	0.004902
BCR	0.3437	0.002077	0.0194
ARHGAP18	0.3445	0.0004562	0.007743
SLC25A16	0.3445	0.0002749	0.005933
B4GALT7	0.3472	0.006177	0.03794
HMGCS1	0.3481	2.135e-06	0.0004788
TAOK3	0.3488	0.001803	0.01778
EHBP1	0.3505	1.428e-05	0.001229
SLC23A3	0.3532	0.002567	0.02207
TUT4	0.3532	0.003406	0.02633
CUL4B	0.3541	0.0007356	0.01017
DNAJC5	0.3556	0.008408	0.04613
SGK2	0.3563	0.0001164	0.003782
MMUT	0.3572	0.00641	0.03863
SLC25A1	0.3582	1.79e-05	0.00132
ASS1	0.3598	0.0005603	0.008827
DYM	0.3607	0.0004443	0.007631
TNFSF9	0.3618	0.007227	0.04179
DHCR7	0.3625	8.775e-06	0.0009449
P3H1	0.3636	3.965e-06	0.000637
ACOX3	0.3642	0.002554	0.02205
SARG	0.3672	0.0005309	0.008587
SLFN5	0.3682	0.0001542	0.004305
ZCCHC17	0.3689	0.002135	0.01969
DNM1	0.37	1.574e-05	0.001279
SCAMP2	0.3702	0.003074	0.02458
MAP2K1	0.3707	4.914e-06	0.0006967
IDH2	0.3713	0.0002465	0.005552
ITPR2	0.3725	0.008825	0.04768
PHKG2	0.3732	0.002263	0.02063
AXL	0.3754	2.839e-05	0.001725
OSBPL10	0.3812	0.001625	0.0166
EXOC6B	0.3822	0.001991	0.01894
MTMR11	0.3828	0.0003352	0.006585
COPG2	0.3841	7.256e-05	0.002931
IDH1	0.3844	5.273e-07	0.0002542
FADS2	0.3846	5.363e-05	0.002417
PRKRA	0.3852	1.288e-05	0.001149
G6PD	0.3866	1.045e-05	0.001041
AGTRAP	0.3879	0.003053	0.02456
HDHD3	0.3886	0.0002812	0.00598
SMAP2	0.3897	0.006855	0.04044
TGFB1	0.3914	0.000331	0.006564
GYS1	0.3953	0.000185	0.004727
IGSF8	0.3964	0.0001943	0.004844
PRKACA	0.3972	0.0002502	0.005594
TSPAN13	0.3985	0.00159	0.01643
DICER1	0.3996	0.005452	0.0351
CDH6	0.4009	0.0001261	0.003929
ADGRG1	0.4017	5.82e-05	0.00255
RPS6KA4	0.4017	0.001622	0.01659
DPM3	0.4036	7.435e-05	0.00297
LRPPRC	0.4051	0.003428	0.02642
ARL4C	0.4052	0.003224	0.02542
SERPINB6	0.4055	0.004249	0.03033
ACSL3	0.4094	1.722e-05	0.001308
FASN	0.4114	1.316e-07	0.0001841
NRP2	0.4154	3.932e-06	0.000637
FNBP1	0.4162	0.0002621	0.005743
NECTIN2	0.417	0.0001289	0.003966
SGMS1	0.4207	0.001318	0.01475
EEF1D	0.4211	0.0009792	0.0121
SYS1	0.4211	1.951e-06	0.0004788
SLC39A3	0.4213	0.0009716	0.01206
KANK2	0.4247	0.0006233	0.009369
TPP1	0.4263	0.002066	0.01939
GGA1	0.4293	0.001514	0.01603
H1-10	0.4307	0.001257	0.01428
COX14	0.433	0.003758	0.02787
ACO1	0.435	3.551e-07	0.0002179
MOV10	0.4366	4.161e-06	0.0006448
MAPK3	0.4381	2.273e-06	0.0004788
ACTR1B	0.4391	0.003256	0.02561
CYBC1	0.4416	1.103e-05	0.001049
MOXD1	0.4438	0.002645	0.02255
BCKDK	0.4461	0.003165	0.0252
FDFT1	0.4485	4.661e-05	0.002247
VPS11	0.4513	0.004312	0.03054
IMPA2	0.4525	2.301e-05	0.001512
PFKL	0.4554	0.0002923	0.006109
TOM1	0.4558	0.0003253	0.006497
STK25	0.4559	0.0003872	0.007069
SYNPO	0.4579	6.55e-05	0.002785
ACACA	0.4624	0.0009343	0.01175
ATP2B4	0.4628	2.384e-06	0.0004788
THEM6	0.463	0.001549	0.01618
DNM1	0.4679	0.0001606	0.004357
ATP2B1	0.4689	0.001071	0.01284
MBOAT7	0.475	5.9e-05	0.002554
DCP2	0.4761	0.0009191	0.01166
MAP7	0.4774	0.0006406	0.009477
IRF3	0.4786	0.0001879	0.004782
LPCAT3	0.4811	0.0001062	0.003668
CDKN1A	0.4829	0.0001066	0.003668
MYH10	0.4833	0.001835	0.01785
GPR89A	0.485	0.002071	0.01939
PURB	0.4964	0.0001905	0.004821
KIF1B	0.497	1.946e-06	0.0004788
TUBB	0.4994	0.0003486	0.006728
SPRYD4	0.5076	0.0002037	0.004939
ACSS2	0.5111	0.0005585	0.008827
KCTD1	0.5115	0.0008567	0.01115
GLRX5	0.5133	0.003055	0.02456
MYH10	0.5169	0.001459	0.01577
PLOD2	0.5197	1.646e-07	0.0001841
AP1B1	0.5222	0.0003628	0.006894
MYH9	0.5232	0.00113	0.01335
IGFBP3	0.525	0.003288	0.02567
TNS3	0.5255	0.001021	0.01245
RAB3B	0.5325	6.233e-06	0.000849
DPYSL4	0.5356	0.0003834	0.007053
DPYD	0.5401	0.004425	0.03109
RXRA	0.5408	0.0007469	0.01017
RNFT1	0.5438	0.006139	0.03794
MYH11	0.546	0.000703	0.009986
RXRA	0.5461	0.001963	0.01875
TRIOBP	0.5519	3.67e-05	0.001958
TSC22D1	0.5565	0.005323	0.03458
CUX1	0.5578	0.001993	0.01894
MYH10	0.5639	0.00136	0.01506
LATS1	0.5679	0.007214	0.04179
F11R	0.5702	2.018e-07	0.0001841
S100A2	0.5736	2.557e-05	0.001597
SEMA4B	0.5746	2.015e-06	0.0004788
SEC61G	0.5766	0.00227	0.02067
TGFBI	0.5775	0.0009066	0.01154
PECR	0.5793	0.0005725	0.008885
PLEKHF1	0.5882	0.008119	0.04516
ACADS	0.5991	0.0004128	0.007303
EIF4A2	0.5998	0.0002149	0.005094
NCKAP5L	0.6121	0.0002345	0.005328
PLA2G15	0.6146	0.00042	0.007406
PPME1	0.6212	2.896e-07	0.0002093
ALDH3A2	0.6332	8.74e-06	0.0009449
GBP2	0.6404	0.0001237	0.003873
HOMER3	0.6506	2.991e-05	0.001787
GPC1	0.6663	0.003711	0.02759
MRPL51	0.6745	0.001801	0.01778
QPCTL	0.7017	7.357e-05	0.002955
SLC22A18	0.7029	0.006892	0.04051
ARMC8	0.7404	0.004429	0.03109
SERPINH1	0.7409	1.348e-08	3.392e-05
PNPLA2	0.7496	0.0003398	0.006639
AGTRAP	0.7497	0.0005712	0.008885
PGM2L1	0.7524	1.55e-07	0.0001841
EDIL3	0.7638	1.251e-06	0.0004472
IRF2BP1	0.7701	0.003394	0.02633
DNM2	0.7839	3.885e-05	0.00205
MTHFR	0.8319	0.00105	0.01263
AKR1C3	0.8577	5.771e-05	0.002544
TNC	0.8692	1.458e-06	0.0004583
GBP	0.8748	2.334e-06	0.0004788
PLA2G4D	0.9287	2.377e-06	0.0004788
ZKSCAN1	0.9448	0.003402	0.02633
ABI2	0.9481	0.0001454	0.004166
TNC	0.9537	4.395e-06	0.000662
MUL1	1.0402	0.0003461	0.006727
SCD	1.0585	7.678e-06	0.0008861
MTMR10	1.3763	0.002059	0.01937
ANKRD28	1.4884	0.006125	0.03794
LRBA	2.0039	0.006021	0.03766
